# Supplementary material for: Exploring the Underlying Mechanism of Ren-Shen-Bai-Du Powder for Treating Inflammatory Bowel Disease Based on Network Pharmacology and Molecular Docking
Source: Pharmaceuticals (Basel). 2022 Aug 23;15(9):1038. doi: 10.3390/ph15091038 (PMC9504917; doi:10.3390/ph15091038)
Supplement: Supplementary file 1 [file pharmaceuticals-15-01038-s001.zip]

Archive with 1 entries (1 files):
- pharmaceuticals-1842009-supplementary.pdf
